# Supplementary material for: Partial rewarding during clicker training does not improve naïve dogs’ learning speed and induces a pessimistic-like affective state
Source: Anim Cogn. 2020 Sep 8;24(1):107–19. doi: 10.1007/s10071-020-01425-9 (PMC7829239; doi:10.1007/s10071-020-01425-9)
Supplement: Supplementary file 1 — Supplementary file1 (XLSX 23 kb) [file 10071_2020_1425_MOESM1_ESM.xlsx]

## Sheet: Tabelle1
subject	sex	age	group	clicks_to_reach_criterion	e_reactivatiom	e_affiliation	e_rejection	probe	quest_negative	quest_positive	latency_score_cogbias_test	mean_latency_cogbias_test	mean_latency_cogbias_refreshment
1	male	23	hundred	27	4	4	1	P	-1.05505	1.03728	NA	3.405	2.04
2	female	98	sixty	29	19	14	3	P	-1.80506	-0.597	NA	4.685	2.06
3	male	25	hundred	30	0	10	0	P	1.16979	0.36684	NA	4.2	2.74
4	female	75	sixty	34	13	8	2	P	2.26186	-0.30486	NA	9.435	4.06
5	male	58	hundred	56	49	10	8	P	0.86514	1.94815	NA	4.125	2.82
6	female	20	sixty	21	21	12	2	P	0.96757	0.16983	NA	6.27	2.88
7	male	38	sixty	31	14	10	7	P	-0.35186	1.26739	NA	5.115	2.84
8	female	60	sixty	26	35	4	1	P	-1.14249	-0.06715	NA	8.96	2.7
9	female	106	hundred	82	8	26	2	P	-0.78266	0.97058	NA	7.52	4.61
10	female	43	hundred	123	167	41	37	P	-0.11858	0.35478	NA	5.1	3.54
11	female	21	hundred	15	5	29	5	P	-1.02695	0.49642	NA	8.76	2.82
12	male	27	hundred	8	0	5	2	P	NA	NA	NA	5.51	3.24
13	male	35	sixty	NA	NA	NA	NA	P	-0.04198	-0.79233	NA	6.26	3.38
14	female	62	hundred	49	0	11	7	P	-1.54917	-0.88804	NA	4.635	2.79
15	female	18	sixty	51	35	15	0	P	1.71938	-2.49405	NA	5.285	3.55
16	male	36	sixty	21	0	3	15	P	0.18181	-0.23623	NA	5.18	3.59
17	male	19	hundred	194	61	45	9	P	0.6696	-0.06868	NA	6.515	3.94
18	male	38	sixty	26	3	10	7	P	-0.98411	-1.2147	NA	5.45	2.64
19	female	59	sixty	85	7	12	5	P	0.12578	-1.4159	NA	7.025	2.52
20	male	32	hundred	17	2	5	3	P	-0.75423	0.78583	NA	3.55	2.42
21	male	35	hundred	87	5	22	9	P	0.7821	0.76588	NA	5.39	3.6
22	male	63	sixty	120	62	25	4	P	0.61949	-0.19537	NA	6.565	3.7
23	female	37	sixty	21	15	12	2	P	-0.05259	0.56793	NA	4.57	2.98
24	male	23	sixty	37	37	19	12	P	0.92518	-0.1251	NA	10.42	3.88
25	male	40	sixty	89	1	6	0	P	0.49654	1.24203	NA	5.13	2.67
26	female	51	hundred	20	0	7	0	P	NA	NA	NA	4.09	1.88
27	male	35	hundred	21	0	8	0	P	-1.29385	-1.35087	NA	7.075	3.36
28	male	23	hundred	128	152	13	14	P	NA	NA	NA	4.15	6.37
29	female	75	hundred	30	0	11	21	P	0.29594	0.78906	NA	3.355	1.9
30	male	21	sixty	105	40	14	16	P	-0.2693	0.30992	NA	4.235	1.73
1	male	23	hundred	27	4	4	1	NP	-1.05505	1.03728	11.0538	5.625	NA
2	female	98	sixty	29	19	14	3	NP	-1.80506	-0.597	-5.06622	3.575	NA
3	male	25	hundred	30	0	10	0	NP	1.16979	0.36684	0.742645	4.2	NA
4	female	75	sixty	34	13	8	2	NP	2.26186	-0.30486	1.45693	8.75	NA
5	male	58	hundred	56	49	10	8	NP	0.86514	1.94815	8.26586	6.325	NA
6	female	20	sixty	21	21	12	2	NP	0.96757	0.16983	4.36233	7.25	NA
7	male	38	sixty	31	14	10	7	NP	-0.35186	1.26739	55.0111	17.675	NA
8	female	60	sixty	26	35	4	1	NP	-1.14249	-0.06715	27.7469	13.625	NA
9	female	106	hundred	82	8	26	2	NP	-0.78266	0.97058	3.62856	8.2	NA
10	female	43	hundred	123	167	41	37	NP	-0.11858	0.35478	31.6639	13.725	NA
11	female	21	hundred	15	5	29	5	NP	-1.02695	0.49642	-7.08376	6.125	NA
12	male	27	hundred	8	0	5	2	NP	NA	NA	7.30063	7.575	NA
13	male	35	sixty	NA	NA	NA	NA	NP	-0.04198	-0.79233	2.15827	7	NA
14	female	62	hundred	49	0	11	7	NP	-1.54917	-0.88804	0.966042	4.85	NA
15	female	18	sixty	51	35	15	0	NP	1.71938	-2.49405	32.0919	19.25	NA
16	male	36	sixty	21	0	3	15	NP	0.18181	-0.23623	38.0964	13.275	NA
17	male	19	hundred	194	61	45	9	NP	0.6696	-0.06868	32.4144	20.45	NA
18	male	38	sixty	26	3	10	7	NP	-0.98411	-1.2147	0.369506	5.375	NA
19	female	59	sixty	85	7	12	5	NP	0.12578	-1.4159	1.89456	7.3	NA
20	male	32	hundred	17	2	5	3	NP	-0.75423	0.78583	6.58949	5.425	NA
21	male	35	hundred	87	5	22	9	NP	0.7821	0.76588	1.36542	5.5	NA
22	male	63	sixty	120	62	25	4	NP	0.61949	-0.19537	0.192555	6.325	NA
23	female	37	sixty	21	15	12	2	NP	-0.05259	0.56793	4.50777	5.8	NA
24	male	23	sixty	37	37	19	12	NP	0.92518	-0.1251	-11.6521	6.3	NA
25	male	40	sixty	89	1	6	0	NP	0.49654	1.24203	1.47992	5.475	NA
26	female	51	hundred	20	0	7	0	NP	NA	NA	3.68969	4.75	NA
27	male	35	hundred	21	0	8	0	NP	-1.29385	-1.35087	35.6505	22.7	NA
28	male	23	hundred	128	152	13	14	NP	NA	NA	-0.0531915	3.95	NA
29	female	75	hundred	30	0	11	21	NP	0.29594	0.78906	-0.0933489	3.3	NA
30	male	21	sixty	105	40	14	16	NP	-0.2693	0.30992	13.876	8.6	NA
1	male	23	hundred	27	4	4	1	ME	-1.05505	1.03728	42.151	11.675	NA
2	female	98	sixty	29	19	14	3	ME	-1.80506	-0.597	85.1167	32.4	NA
3	male	25	hundred	30	0	10	0	ME	1.16979	0.36684	3.45616	4.775	NA
4	female	75	sixty	34	13	8	2	ME	2.26186	-0.30486	14.5481	13.25	NA
5	male	58	hundred	56	49	10	8	ME	0.86514	1.94815	105.094	20.05	NA
6	female	20	sixty	21	21	12	2	ME	0.96757	0.16983	15.1399	9.775	NA
7	male	38	sixty	31	14	10	7	ME	-0.35186	1.26739	95.4767	33.825	NA
8	female	60	sixty	26	35	4	1	ME	-1.14249	-0.06715	99.2382	33.1	NA
9	female	106	hundred	82	8	26	2	ME	-0.78266	0.97058	4.60398	8.625	NA
10	female	43	hundred	123	167	41	37	ME	-0.11858	0.35478	58.0191	22.325	NA
11	female	21	hundred	15	5	29	5	ME	-1.02695	0.49642	30.1448	13.325	NA
12	male	27	hundred	8	0	5	2	ME	NA	NA	38.8049	14.825	NA
13	male	35	sixty	NA	NA	NA	NA	ME	-0.04198	-0.79233	89.4414	35	NA
14	female	62	hundred	49	0	11	7	ME	-1.54917	-0.88804	14.5785	9.25	NA
15	female	18	sixty	51	35	15	0	ME	1.71938	-2.49405	62.0874	25.65	NA
16	male	36	sixty	21	0	3	15	ME	0.18181	-0.23623	68.1394	19.25	NA
17	male	19	hundred	194	61	45	9	ME	0.6696	-0.06868	33.2185	13.925	NA
18	male	38	sixty	26	3	10	7	ME	-0.98411	-1.2147	89.1482	36.975	NA
19	female	59	sixty	85	7	12	5	ME	0.12578	-1.4159	48.7095	16.05	NA
20	male	32	hundred	17	2	5	3	ME	-0.75423	0.78583	36.8655	12.425	NA
21	male	35	hundred	87	5	22	9	ME	0.7821	0.76588	3.79542	6.4	NA
22	male	63	sixty	120	62	25	4	ME	0.61949	-0.19537	63.9495	29.1	NA
23	female	37	sixty	21	15	12	2	ME	-0.05259	0.56793	75.1036	19.65	NA
24	male	23	sixty	37	37	19	12	ME	0.92518	-0.1251	84.2178	34.55	NA
25	male	40	sixty	89	1	6	0	ME	0.49654	1.24203	24.9119	8.575	NA
26	female	51	hundred	20	0	7	0	ME	NA	NA	10.6276	6.65	NA
27	male	35	hundred	21	0	8	0	ME	-1.29385	-1.35087	57.6468	27.9	NA
28	male	23	hundred	128	152	13	14	ME	NA	NA	5.66489	5.35	NA
29	female	75	hundred	30	0	11	21	ME	0.29594	0.78906	2.12369	3.925	NA
30	male	21	sixty	105	40	14	16	ME	-0.2693	0.30992	40.7392	15.475	NA
1	male	23	hundred	27	4	4	1	NN	-1.05505	1.03728	46.4965	13.075	NA
2	female	98	sixty	29	19	14	3	NN	-1.80506	-0.597	116.964	47.3	NA
3	male	25	hundred	30	0	10	0	NN	1.16979	0.36684	11.4539	6.55	NA
4	female	75	sixty	34	13	8	2	NN	2.26186	-0.30486	67.8632	34.25	NA
5	male	58	hundred	56	49	10	8	NN	0.86514	1.94815	104.926	27.475	NA
6	female	20	sixty	21	21	12	2	NN	0.96757	0.16983	25.2759	14.775	NA
7	male	38	sixty	31	14	10	7	NN	-0.35186	1.26739	31.7295	12.275	NA
8	female	60	sixty	26	35	4	1	NN	-1.14249	-0.06715	141.283	46.95	NA
9	female	106	hundred	82	8	26	2	NN	-0.78266	0.97058	41.6699	14.4	NA
10	female	43	hundred	123	167	41	37	NN	-0.11858	0.35478	106.04	47.2	NA
11	female	21	hundred	15	5	29	5	NN	-1.02695	0.49642	96.1996	32.775	NA
12	male	27	hundred	8	0	5	2	NN	NA	NA	40.8975	15.3	NA
13	male	35	sixty	NA	NA	NA	NA	NN	-0.04198	-0.79233	113.986	46.65	NA
14	female	62	hundred	49	0	11	7	NN	-1.54917	-0.88804	56.5867	16.175	NA
15	female	18	sixty	51	35	15	0	NN	1.71938	-2.49405	98.9964	35.6	NA
16	male	36	sixty	21	0	3	15	NN	0.18181	-0.23623	76.8493	21.95	NA
17	male	19	hundred	194	61	45	9	NN	0.6696	-0.06868	66.414	21.925	NA
18	male	38	sixty	26	3	10	7	NN	-0.98411	-1.2147	88.3703	35.85	NA
19	female	59	sixty	85	7	12	5	NN	0.12578	-1.4159	109.802	33.825	NA
20	male	32	hundred	17	2	5	3	NN	-0.75423	0.78583	117.787	42.175	NA
21	male	35	hundred	87	5	22	9	NN	0.7821	0.76588	100.069	34.425	NA
22	male	63	sixty	120	62	25	4	NN	0.61949	-0.19537	117.116	47.575	NA
23	female	37	sixty	21	15	12	2	NN	-0.05259	0.56793	145.181	46.7	NA
24	male	23	sixty	37	37	19	12	NN	0.92518	-0.1251	112.137	46.775	NA
25	male	40	sixty	89	1	6	0	NN	0.49654	1.24203	74.5948	18.9	NA
26	female	51	hundred	20	0	7	0	NN	NA	NA	76.8527	21.275	NA
27	male	35	hundred	21	0	8	0	NN	-1.29385	-1.35087	109.11	46.625	NA
28	male	23	hundred	128	152	13	14	NN	NA	NA	87.4468	36.5	NA
29	female	75	hundred	30	0	11	21	NN	0.29594	0.78906	38.6464	12.075	NA
30	male	21	sixty	105	40	14	16	NN	-0.2693	0.30992	60.0283	26.3	NA
1	male	23	hundred	27	4	4	1	N	-1.05505	1.03728	NA	27.985	4.36
2	female	98	sixty	29	19	14	3	N	-1.80506	-0.597	NA	40.1	8.32
3	male	25	hundred	30	0	10	0	N	1.16979	0.36684	NA	29.135	3.69
4	female	75	sixty	34	13	8	2	N	2.26186	-0.30486	NA	44.725	6.62
5	male	58	hundred	56	49	10	8	N	0.86514	1.94815	NA	24.655	7.54
6	female	20	sixty	21	21	12	2	N	0.96757	0.16983	NA	33.6	9.68
7	male	38	sixty	31	14	10	7	N	-0.35186	1.26739	NA	37.455	13.32
8	female	60	sixty	26	35	4	1	N	-1.14249	-0.06715	NA	36.15	5.33636
9	female	106	hundred	82	8	26	2	N	-0.78266	0.97058	NA	25.84	8.51
10	female	43	hundred	123	167	41	37	N	-0.11858	0.35478	NA	45.79	24.86
11	female	21	hundred	15	5	29	5	N	-1.02695	0.49642	NA	36.69	11.3
12	male	27	hundred	8	0	5	2	N	NA	NA	NA	34.99	10.56
13	male	35	sixty	NA	NA	NA	NA	N	-0.04198	-0.79233	NA	41.215	15.35
14	female	62	hundred	49	0	11	7	N	-1.54917	-0.88804	NA	27.44	7.2
15	female	18	sixty	51	35	15	0	N	1.71938	-2.49405	NA	38.85	9.84
16	male	36	sixty	21	0	3	15	N	0.18181	-0.23623	NA	33.365	10.3
17	male	19	hundred	194	61	45	9	N	0.6696	-0.06868	NA	40.405	12.21
18	male	38	sixty	26	3	10	7	N	-0.98411	-1.2147	NA	44.135	9.71
19	female	59	sixty	85	7	12	5	N	0.12578	-1.4159	NA	32.77	4.06
20	male	32	hundred	17	2	5	3	N	-0.75423	0.78583	NA	36.685	13.36
21	male	35	hundred	87	5	22	9	N	0.7821	0.76588	NA	37.76	5.72222
22	male	63	sixty	120	62	25	4	N	0.61949	-0.19537	NA	40.275	16.4444
23	female	37	sixty	21	15	12	2	N	-0.05259	0.56793	NA	32.22	7.42
24	male	23	sixty	37	37	19	12	N	0.92518	-0.1251	NA	41.475	10.23
25	male	40	sixty	89	1	6	0	N	0.49654	1.24203	NA	28.715	10.58
26	female	51	hundred	20	0	7	0	N	NA	NA	NA	27.93	3.82
27	male	35	hundred	21	0	8	0	N	-1.29385	-1.35087	NA	43.14	21.73
28	male	23	hundred	128	152	13	14	N	NA	NA	NA	33.29	27.8
29	female	75	hundred	30	0	11	21	N	0.29594	0.78906	NA	34.855	6.57
30	male	21	sixty	105	40	14	16	N	-0.2693	0.30992	NA	41.475	18.26
